# Supplementary material for: Effect of simulated clinical use and sterilization on the cyclic fatigue resistance of nickel titanium files
Source: PeerJ. 2024 May 23;12:e17418. doi: 10.7717/peerj.17418 (PMC11128215; doi:10.7717/peerj.17418)
Supplement: Supplemental Information 1 [file peerj-12-17418-s001.xlsx]

## Sheet: Sheet1
	DATA SET
	Tia Tornado
Tornado Control (n=8): (Control group with neither clinical use nor sterilization)
	samples	NCF*	𝑛𝑢𝑚𝑏𝑒𝑟 𝑜𝑓	Broken part By mm
			𝑠𝑒𝑐𝑜𝑛𝑑𝑠
	1	682.5	117	6.5
	2	589.167	101	6.5
	3	851.667	146	6.5
	4	694.167	119	6
	5	525	90	6
	6	542.5	93	6
	7	816.667	140	5.5
	8	536.667	92	6
	Tornado 1 time (n=8): (one clinical used one time sterilized)
	samples	NCF*	𝑛𝑢𝑚𝑏𝑒𝑟 𝑜𝑓	Broken part By mm
			𝑠𝑒𝑐𝑜𝑛𝑑𝑠
	1	939.167	161	5.5
	2	600.833	103	7
	3	1218.33	208	6
	4	560	96	6
	5	525	90	6
	6	554.167	95	6
	7	612.5	105	6
	8	501.667	86	5.5
	Tornado 2 times (n=8): (two clinical used, two time sterilized)
	samples	NCF*	𝑛𝑢𝑚𝑏𝑒𝑟 𝑜𝑓	Broken part
			𝑠𝑒𝑐𝑜𝑛𝑑𝑠
	1	845.833	145	4.5
	2	1026.67	176	6
	3	466.667	80	6
	4	1050	180	6
	5	945	162	5
	6	624.167	107	5
	7	385	66	5
	8	554.167	95	6
	Tornado 3 times (n=8): (three clinical used, three time sterilized)
	samples	NCF*	𝑛𝑢𝑚𝑏𝑒𝑟 𝑜𝑓	Broken part By mm
			𝑠𝑒𝑐𝑜𝑛𝑑𝑠
	1	478.333	82	2 separated fragments 3.5mm +2.5mm
	2	589.167	101	6
	3	735	126	3
	4	595	102	6
	5	560	96	5
	6	548.333	94	6
	7	770	132	6
	8	420	72	5.5
	Race Evo
	Race Control (n=8): (Control group with neither clinical use nor sterilization)
	samples	NCF*	𝑛𝑢𝑚𝑏𝑒𝑟 𝑜𝑓	Broken part By mm
			𝑠𝑒𝑐𝑜𝑛𝑑𝑠
	1	413.333	31	5
	2	346.667	26	5
	3	426.667	32	5
	4	346.667	26	5
	5	920	69	2.5
	6	533.333	40	3
	7	1013.33	76	5
	8	400	30	3
	Race 1 time (n=8): (one clinical used, one time sterilized)
	samples	NCF*	𝑛𝑢𝑚𝑏𝑒𝑟 𝑜𝑓	Broken part By mm
			𝑠𝑒𝑐𝑜𝑛𝑑𝑠
	1	493.333	37	5
	2	546.667	41	5
	3	293.333	22	5
	4	226.667	17	6
	5	373.333	28	3
	6	306.667	23	6
	7	306.667	23	6
	8	440	33	5
	Race 2 times (n=8): ( two clinical used, two time sterilized)
	samples	NCF*	𝑛𝑢𝑚𝑏𝑒𝑟 𝑜𝑓	Broken part By mm
			𝑠𝑒𝑐𝑜𝑛𝑑𝑠
	1	506.667	38	5.5
	2	613.333	47	6
	3	666.667	50	2.5
	4	813.333	61	5.5
	5	493.333	37	2.5
	6	320	24	6
	7	346.667	26	6
	8	346.667	26	6
Race 3 times (n=8): (three clinical used, three time sterilized)
	samples	NCF*	𝑛𝑢𝑚𝑏𝑒𝑟 𝑜𝑓	Broken part By mm
			𝑠𝑒𝑐𝑜𝑛𝑑𝑠
	1	333.333	25	3
	2	320	24	6
	3	426.667	32	2 separated fragments
				2.5 mm + 2.5 mm
	4	253.333	19	6
	5	200	15	6
	6	253.333	19	6
	7	240	18	2 separated fragments
				3.5 mm + 2 mm
	8	440	33	3
